# Supplementary material for: Bioadhesive Perivascular Microparticle-Gel Drug Delivery System for Intimal Hyperplasia Prevention: In Vitro Evaluation and Preliminary Biocompatibility Assessment
Source: Gels. 2022 Nov 28;8(12):776. doi: 10.3390/gels8120776 (PMC9778534; doi:10.3390/gels8120776)
Supplement: Supplementary file 1 [file gels-08-00776-s001.zip]

Archive with 1 entries (1 files):
- gels-2035965-supplementary.pdf
